# Supplementary material for: Essential role of lncRNA binding for WDR5 maintenance of active chromatin and embryonic stem cell pluripotency
Source: eLife. 2014 Feb 12;3:e02046. doi: 10.7554/eLife.02046 (PMC3921674; doi:10.7554/eLife.02046)
Supplement: Supplementary file 1. — Protein coding genes common between RIPiT-seq Enriched RNAs and mRNAs identified from Ivanova et al. (2006). DOI: http://dx.doi.org/10.7554/eLife.02046.011 [file elife02046s001.xlsx]

## Sheet: Sheet1
Supplementary File 1. Protein Coding genes common between RIPiT-seq Enriched RNAs and mRNAs identified from Ivanova et al. 2006
Gene ID
V1
Akr1b3
Bmp4
Brms1
Ceacam1
Ceacam2
Eif4ebp1
Etv5
F2rl1
Folr1
Foxh1
Gart
Glul
Hars2
Mthfd1
Myc
Nr6a1
P4ha2
Pcolce2
Ptges
Rarg
Tdh
Tle6
